# Supplementary material for: The effects of postoperative treadmill exercise on rats with secondary lymphedema
Source: PLoS One. 2023 May 23;18(5):e0285384. doi: 10.1371/journal.pone.0285384 (PMC10204966; doi:10.1371/journal.pone.0285384)
Supplement: S1 Appendix — (XLSX) [file pone.0285384.s003.xlsx]

## Sheet: Figure 3. Raw data
Raw data for each comparison and normality test using R
The difference of ankle thickness (mm)								Epidermal Thickness (um)							Collagen friction area(%)
	baseline	1w	2w	3w	4w	5w		Subject	Exercise(op)	Exercise(non)	Subject	Control(op)	Control(non)		Subject	Exercise(op)	Exercise(non)	Subject	Control(op)	Control(non)
E1	0.396	1.025	0.763	0.712	0.478	0.6		E1	23.475	17.84	C7	30.18	15.64		E1	41.866	38.81	C7	57.09	49.1
E2	0.278	2.022	0.866	-0.165	0.021	0.007		E2	15.775	15.5	C8	24.91	17.27		E2	36.977	35.11	C8	59.787	46.84
E3	-0.017	2.99	2.465	0.687	0.537	0.571		E3	21.1725	14.1	C9	32.4675	18.26		E3	39.16	38.67	C9	63.862	50.47
E4	0.092	1.679	0.649	0.041	0.191	0.14		E4	21.7425	16.49	C10	22.2775	13.83		E4	44.214	43.44	C10	52.511	46.49
E5	0.01	1.564	1.475	0.506	0.536	0.399		E5	25.3175	19.5	C11	24.31	19.39		E5	51.486	48.7	C11	48.488	44.02
E6	0.301	1.693	0.712	0.168	0.11	0.197		E6	22.7775	19.14	C12	26.3725	17.39		E6	48.925	47.82	C12	56.2	45.15
Mean	0.176667	1.82883	1.155	0.324833	0.312167	0.319		Mean	21.71	17.095	Mean	26.7529	16.9633		Mean	43.7713	42.0917	Mean	56.323	47.0117
SD	0.171048	0.654646	0.708233	0.363037	0.231725	0.24213		SD	3.24909	2.11666	SD	3.84551	1.97054		SD	5.60946	5.4685	SD	5.3918	2.40992
Shapiro.test	0.398	0.4098	0.032	0.4469	0.147	0.5256		Shapiro.test	0.3481	0.7397	Shapiro.test	0.6432	0.8325		Shapiro.test	0.8037	0.4902	Shapiro.test	0.9928	0.8391
C7	-0.279	1.434	2.675	0.818	1.334	1.175		Abbreviation: op, operated side; non, non-operated side							Abbreviation: op, operated side; non, non-operated side
C8	0.022	2.092	0.804	0.501	0.917	0.395
C9	0.149	2.525	3.236	1.208	1.649	0.639		Dermal Thickness (um)							The number of Lymphe vessels (%)
C10	0.114	1.93	1.674	0.438	0.743	0.766		Subject	Exercise(op)	Exercise(non)	Subject	Control(op)	Control(non)		Subject	Exercise(op)	Subject	Control(op)
C11	0.142	2.754	0.696	1.348	0.429	0.076		E1	433.29	353.24	C7	442.295	307.97		E1	4.5	C7	3
C12	0.058	2.044	0.617	1.735	0.626	0.063		E2	307.803	294.22	C8	423.418	284.17		E2	3.75	C8	2.5
Mean	0.0343333	2.12983	1.617	1.008	0.949667	0.519		E3	298.132	284.74	C9	474.598	297.41		E3	4.5	C9	3.5
SD	0.161231	0.464469	1.1183	0.510329	0.459655	0.430187		E4	322.73	284.03	C10	455.485	324.01		E4	5	C10	3
Shapiro.test	0.02367	0.8537	0.1824	0.6558	0.69	0.6203		E5	318.533	298.37	C11	389.375	249.91		E5	5.25	C11	2.75
								E6	403.3	353.22	C12	403.748	272.97		E6	5.25	C12	3.5
								Mean	347.298	311.303	Mean	431.486	289.407		Mean	4.70833	Mean	3.04167
								SD	56.4607	32.9371	SD	32.1224	26.3196		SD	0.579152	SD	0.40052
								Shapiro.test	0.0823	0.02343	Shapiro.test	0.9338	0.9947		Shapiro.test	0.2988	Shapiro.test	0.4248
								Abbreviation: op, operated side; non, non-operated side							Abbreviation: op, operated side; non, non-operated side

## Sheet: Table 1. Dunn's post-hoc test
The result of Dunn's post-hoc test using GraphPad Prism
	Control gorup		Exercise group
Dunn's multiple complarisons test	p-value	Summary	p-value	Summary
baseline vs. week 1	0.0002	***	0.0019	**
baseline vs. week 2	0.167	*	0.0281	*
baseline vs. week 3	0.1624	ns	> 0.9999	ns
baseline vs. week 4	0.2768	ns	> 0.9999	ns
baseline vs. week 5	> 0.9999	ns	> 0.9999	ns
week 1 vs. week 2	> 0.9999	ns	> 0.9999	ns
week 1 vs. week 3	0.9958	ns	0.0369	*
week 1 vs. week 4	0.639	ns	0.0244	*
week 1 vs. week 5	0.0268	*	0.0322	*
week 2 vs. week 3	> 0.9999	ns	0.3203	ns
week 2 vs. week 4	> 0.9999	ns	0.2296	ns
week 2 vs. week 5	0.6822	ns	0.2871	ns
week 3 vs. week 4	> 0.9999	ns	> 0.9999	ns
week 3 vs. week 5	> 0.9999	ns	> 0.9999	ns
week 4 vs. week 5	> 0.9999	ns	> 0.9999	ns
